# Supplementary material for: Comparative Analysis of Diversification Rates in Clonal and Non‐Clonal Flowering Plants
Source: Ecol Lett. 2026 Jun 7;29(6):e70423. doi: 10.1111/ele.70423 (PMC13243725; doi:10.1111/ele.70423)
Supplement: Supplementary file 1 — Data S1: ele70423‐sup‐0001‐Supinfo1.csv. [file ELE-29-0-s002.csv]

Scientific_name	family	clonality
Aa_calceata	Orchidaceae	0
Aa_paleacea	Orchidaceae	0
Abies_alba	Pinaceae	0
Abies_grandis	Pinaceae	0
Abolboda_macrostachya	Xyridaceae	0
Abronia_micrantha	Nyctaginaceae	0
Abutilon_fruticosum	Malvaceae	0
Abutilon_theophrasti	Malvaceae	0
Acacia_abbreviata	Fabaceae	0
Acacia_abrupta	Fabaceae	0
Acacia_acanthaster	Fabaceae	0
Acacia_acanthoclada	Fabaceae	0
Acacia_acellerata	Fabaceae	0
Acacia_acinacea	Fabaceae	0
Acacia_aciphylla	Fabaceae	0
Acacia_acoma	Fabaceae	0
Acacia_acradenia	Fabaceae	0
Acacia_acrionastes	Fabaceae	0
Acacia_acuaria	Fabaceae	0
Acacia_aculeatissima	Fabaceae	0
Acacia_aculeiformis	Fabaceae	1
Acacia_acuminata	Fabaceae	0
Acacia_acutata	Fabaceae	0
Acacia_adenogonia	Fabaceae	0
Acacia_adinophylla	Fabaceae	0
Acacia_adnata	Fabaceae	0
Acacia_adoxa	Fabaceae	0
Acacia_adsurgens	Fabaceae	0
Acacia_adunca	Fabaceae	0
Acacia_aemula	Fabaceae	0
Acacia_aestivalis	Fabaceae	0
Acacia_alata	Fabaceae	0
Acacia_alcockii	Fabaceae	1
Acacia_alexandri	Fabaceae	0
Acacia_alleniana	Fabaceae	0
Acacia_alpina	Fabaceae	0
Acacia_amanda	Fabaceae	0
Acacia_amblygona	Fabaceae	0
Acacia_amblyophylla	Fabaceae	0
Acacia_amentifera	Fabaceae	0
Acacia_ammobia	Fabaceae	0
Acacia_ammophila	Fabaceae	0
Acacia_amoena	Fabaceae	0
Acacia_ampliata	Fabaceae	0
Acacia_ampliceps	Fabaceae	0
Acacia_amputata	Fabaceae	0
Acacia_amyctica	Fabaceae	0
Acacia_anarthros	Fabaceae	0
Acacia_anasilla	Fabaceae	0
Acacia_anastema	Fabaceae	0
Acacia_anaticeps	Fabaceae	0
Acacia_anceps	Fabaceae	0
Acacia_ancistrocarpa	Fabaceae	0
Acacia_ancistrophylla	Fabaceae	0
Acacia_andrewsii	Fabaceae	0
Acacia_aneura	Fabaceae	0
Acacia_anfractuosa	Fabaceae	0
Acacia_angusta	Fabaceae	0
Acacia_anomala	Fabaceae	0
Acacia_anthochaera	Fabaceae	0
Acacia_aphanoclada	Fabaceae	0
Acacia_aphylla	Fabaceae	0
Acacia_applanata	Fabaceae	1
Acacia_aprepta	Fabaceae	0
Acacia_aprica	Fabaceae	0
Acacia_arafurica	Fabaceae	0
Acacia_araneosa	Fabaceae	0
Acacia_arbiana	Fabaceae	0
Acacia_arcuatilis	Fabaceae	0
Acacia_argutifolia	Fabaceae	0
Acacia_argyraea	Fabaceae	0
Acacia_argyrodendron	Fabaceae	0
Acacia_argyrophylla	Fabaceae	0
Acacia_argyrotricha	Fabaceae	0
Acacia_arida	Fabaceae	0
Acacia_aristulata	Fabaceae	0
Acacia_armillata	Fabaceae	0
Acacia_armitii	Fabaceae	0
Acacia_arrecta	Fabaceae	0
Acacia_ascendens	Fabaceae	0
Acacia_asepala	Fabaceae	0
Acacia_ashbyae	Fabaceae	0
Acacia_asparagoides	Fabaceae	0
Acacia_aspera	Fabaceae	0
Acacia_asperulacea	Fabaceae	0
Acacia_assimilis	Fabaceae	0
Acacia_ataxiphylla	Fabaceae	0
Acacia_atkinsiana	Fabaceae	0
Acacia_atopa	Fabaceae	0
Acacia_attenuata	Fabaceae	0
Acacia_aulacocarpa	Fabaceae	0
Acacia_aulacophylla	Fabaceae	0
Acacia_auratiflora	Fabaceae	0
Acacia_aureocrinita	Fabaceae	0
Acacia_auricoma	Fabaceae	0
Acacia_auriculiformis	Fabaceae	0
Acacia_auripila	Fabaceae	0
Acacia_auronitens	Fabaceae	0
Acacia_ausfeldii	Fabaceae	0
Acacia_awestoniana	Fabaceae	0
Acacia_axillaris	Fabaceae	0
Acacia_ayersiana	Fabaceae	0
Acacia_baeuerlenii	Fabaceae	0
Acacia_bakeri	Fabaceae	0
Acacia_balsamea	Fabaceae	0
Acacia_bancroftiorum	Fabaceae	0
Acacia_barattensis	Fabaceae	0
Acacia_barbinervis	Fabaceae	0
Acacia_barringtonensis	Fabaceae	0
Acacia_basedowii	Fabaceae	0
Acacia_baueri	Fabaceae	1
Acacia_baxteri	Fabaceae	0
Acacia_beauverdiana	Fabaceae	0
Acacia_beckleri	Fabaceae	0
Acacia_betchei	Fabaceae	0
Acacia_bidentata	Fabaceae	0
Acacia_bifaria	Fabaceae	0
Acacia_biflora	Fabaceae	0
Acacia_binata	Fabaceae	0
Acacia_binervata	Fabaceae	0
Acacia_binervia	Fabaceae	0
Acacia_bivenosa	Fabaceae	0
Acacia_blakei	Fabaceae	0
Acacia_blakelyi	Fabaceae	0
Acacia_blaxellii	Fabaceae	0
Acacia_blayana	Fabaceae	0
Acacia_boormanii	Fabaceae	0
Acacia_botrydion	Fabaceae	0
Acacia_brachybotrya	Fabaceae	0
Acacia_brachyclada	Fabaceae	0
Acacia_brachyphylla	Fabaceae	0
Acacia_brachypoda	Fabaceae	0
Acacia_brachystachya	Fabaceae	0
Acacia_bracteolata	Fabaceae	0
Acacia_brassii	Fabaceae	0
Acacia_brockii	Fabaceae	0
Acacia_browniana	Fabaceae	0
Acacia_brownii	Fabaceae	0
Acacia_brumalis	Fabaceae	0
Acacia_brunioides	Fabaceae	0
Acacia_bulgaensis	Fabaceae	0
Acacia_burbidgeae	Fabaceae	0
Acacia_burrowii	Fabaceae	0
Acacia_buxifolia	Fabaceae	0
Acacia_bynoeana	Fabaceae	0
Acacia_caerulescens	Fabaceae	0
Acacia_caesiella	Fabaceae	0
Acacia_calamifolia	Fabaceae	0
Acacia_calantha	Fabaceae	0
Acacia_calcarata	Fabaceae	0
Acacia_calcicola	Fabaceae	0
Acacia_caleyi	Fabaceae	0
Acacia_calyculata	Fabaceae	0
Acacia_cambagei	Fabaceae	0
Acacia_camptoclada	Fabaceae	0
Acacia_campylophylla	Fabaceae	0
Acacia_cana	Fabaceae	0
Acacia_cangaiensis	Fabaceae	0
Acacia_capillaris	Fabaceae	0
Acacia_cardiophylla	Fabaceae	0
Acacia_carens	Fabaceae	0
Acacia_carneorum	Fabaceae	0
Acacia_carnosula	Fabaceae	0
Acacia_caroleae	Fabaceae	0
Acacia_cassicula	Fabaceae	0
Acacia_cataractae	Fabaceae	0
Acacia_catenulata	Fabaceae	0
Acacia_cavealis	Fabaceae	0
Acacia_cedroides	Fabaceae	0
Acacia_celastrifolia	Fabaceae	0
Acacia_cerastes	Fabaceae	0
Acacia_chalkeri	Fabaceae	0
Acacia_chamaeleon	Fabaceae	0
Acacia_chapmanii	Fabaceae	0
Acacia_chartacea	Fabaceae	0
Acacia_cheelii	Fabaceae	0
Acacia_chinchillensis	Fabaceae	0
Acacia_chippendalei	Fabaceae	0
Acacia_chisholmii	Fabaceae	0
Acacia_chrysella	Fabaceae	0
Acacia_chrysocephala	Fabaceae	0
Acacia_chrysochaeta	Fabaceae	0
Acacia_chrysopoda	Fabaceae	0
Acacia_chrysotricha	Fabaceae	0
Acacia_cincinnata	Fabaceae	0
Acacia_citrinoviridis	Fabaceae	0
Acacia_clandullensis	Fabaceae	0
Acacia_clelandii	Fabaceae	0
Acacia_clunies-rossiae	Fabaceae	0
Acacia_clydonophora	Fabaceae	0
Acacia_cochlearis	Fabaceae	0
Acacia_cochlocarpa	Fabaceae	0
Acacia_cognata	Fabaceae	0
Acacia_colei	Fabaceae	0
Acacia_comans	Fabaceae	0
Acacia_complanata	Fabaceae	0
Acacia_concolorans	Fabaceae	0
Acacia_concurrens	Fabaceae	0
Acacia_conferta	Fabaceae	0
Acacia_confluens	Fabaceae	0
Acacia_congesta	Fabaceae	0
Acacia_conjunctifolia	Fabaceae	0
Acacia_conniana	Fabaceae	0
Acacia_consanguinea	Fabaceae	0
Acacia_consobrina	Fabaceae	0
Acacia_conspersa	Fabaceae	0
Acacia_constablei	Fabaceae	0
Acacia_continua	Fabaceae	0
Acacia_convallium	Fabaceae	0
Acacia_coolgardiensis	Fabaceae	0
Acacia_coriacea	Fabaceae	0
Acacia_costata	Fabaceae	0
Acacia_costiniana	Fabaceae	0
Acacia_courtii	Fabaceae	0
Acacia_covenyi	Fabaceae	0
Acacia_cowaniana	Fabaceae	0
Acacia_cowleana	Fabaceae	0
Acacia_cracentis	Fabaceae	0
Acacia_craspedocarpa	Fabaceae	0
Acacia_crassa	Fabaceae	0
Acacia_crassicarpa	Fabaceae	0
Acacia_crassistipula	Fabaceae	0
Acacia_crassiuscula	Fabaceae	0
Acacia_crassuloides	Fabaceae	1
Acacia_cremiflora	Fabaceae	0
Acacia_crenulata	Fabaceae	0
Acacia_cretacea	Fabaceae	0
Acacia_cretata	Fabaceae	0
Acacia_crispula	Fabaceae	0
Acacia_crombiei	Fabaceae	0
Acacia_cultriformis	Fabaceae	0
Acacia_cummingiana	Fabaceae	0
Acacia_cuneifolia	Fabaceae	0
Acacia_cupularis	Fabaceae	0
Acacia_curranii	Fabaceae	0
Acacia_curvata	Fabaceae	0
Acacia_cuspidifolia	Fabaceae	0
Acacia_cuthbertsonii	Fabaceae	0
Acacia_cyclops	Fabaceae	0
Acacia_cylindrica	Fabaceae	0
Acacia_cyperophylla	Fabaceae	0
Acacia_dacrydioides	Fabaceae	0
Acacia_dallachiana	Fabaceae	0
Acacia_dangarensis	Fabaceae	0
Acacia_daweana	Fabaceae	0
Acacia_dawsonii	Fabaceae	0
Acacia_deanei	Fabaceae	0
Acacia_debilis	Fabaceae	0
Acacia_declinata	Fabaceae	0
Acacia_decora	Fabaceae	0
Acacia_deficiens	Fabaceae	0
Acacia_deflexa	Fabaceae	0
Acacia_delibrata	Fabaceae	0
Acacia_delicatula	Fabaceae	0
Acacia_delphina	Fabaceae	0
Acacia_deltoidea	Fabaceae	0
Acacia_demissa	Fabaceae	0
Acacia_dempsteri	Fabaceae	0
Acacia_denticulosa	Fabaceae	0
Acacia_dentifera	Fabaceae	0
Acacia_depressa	Fabaceae	1
Acacia_dermatophylla	Fabaceae	0
Acacia_desertorum	Fabaceae	0
Acacia_desmondii	Fabaceae	0
Acacia_deuteroneura	Fabaceae	0
Acacia_diaphana	Fabaceae	0
Acacia_diaphyllodinea	Fabaceae	0
Acacia_dictyoneura	Fabaceae	0
Acacia_dictyophleba	Fabaceae	0
Acacia_didyma	Fabaceae	0
Acacia_dielsii	Fabaceae	0
Acacia_dietrichiana	Fabaceae	0
Acacia_difficilis	Fabaceae	0
Acacia_difformis	Fabaceae	0
Acacia_dilatata	Fabaceae	0
Acacia_dimidiata	Fabaceae	0
Acacia_diminuta	Fabaceae	0
Acacia_dissona	Fabaceae	0
Acacia_distans	Fabaceae	0
Acacia_disticha	Fabaceae	0
Acacia_divergens	Fabaceae	0
Acacia_dodonaeifolia	Fabaceae	0
Acacia_dolichophylla	Fabaceae	0
Acacia_donaldsonii	Fabaceae	0
Acacia_dorothea	Fabaceae	1
Acacia_dorsenna	Fabaceae	0
Acacia_drepanocarpa	Fabaceae	0
Acacia_drepanophylla	Fabaceae	0
Acacia_drewiana	Fabaceae	0
Acacia_drummondii	Fabaceae	0
Acacia_dunnii	Fabaceae	0
Acacia_dura	Fabaceae	0
Acacia_durabilis	Fabaceae	0
Acacia_duriuscula	Fabaceae	0
Acacia_echinula	Fabaceae	0
Acacia_echinuliflora	Fabaceae	0
Acacia_effusa	Fabaceae	0
Acacia_elachantha	Fabaceae	0
Acacia_elongata	Fabaceae	0
Acacia_empelioclada	Fabaceae	0
Acacia_enervia	Fabaceae	0
Acacia_ensifolia	Fabaceae	0
Acacia_enterocarpa	Fabaceae	0
Acacia_epacantha	Fabaceae	0
Acacia_epedunculata	Fabaceae	0
Acacia_ephedroides	Fabaceae	0
Acacia_eremaea	Fabaceae	0
Acacia_eremophila	Fabaceae	0
Acacia_eremophiloides	Fabaceae	0
Acacia_ericifolia	Fabaceae	0
Acacia_ericksoniae	Fabaceae	0
Acacia_erinacea	Fabaceae	1
Acacia_erioclada	Fabaceae	0
Acacia_eriopoda	Fabaceae	0
Acacia_errabunda	Fabaceae	0
Acacia_estrophiolata	Fabaceae	0
Acacia_euthyphylla	Fabaceae	0
Acacia_evenulosa	Fabaceae	0
Acacia_everistii	Fabaceae	0
Acacia_excelsa	Fabaceae	0
Acacia_excentrica	Fabaceae	0
Acacia_exigua	Fabaceae	0
Acacia_exocarpoides	Fabaceae	0
Acacia_extensa	Fabaceae	0
Acacia_fagonioides	Fabaceae	0
Acacia_falcata	Fabaceae	0
Acacia_falciformis	Fabaceae	0
Acacia_farinosa	Fabaceae	0
Acacia_fasciculifera	Fabaceae	0
Acacia_fauntleroyi	Fabaceae	0
Acacia_ferocior	Fabaceae	0
Acacia_filamentosa	Fabaceae	0
Acacia_filicifolia	Fabaceae	0
Acacia_filifolia	Fabaceae	0
Acacia_filipes	Fabaceae	0
Acacia_fimbriata	Fabaceae	0
Acacia_flabellifolia	Fabaceae	0
Acacia_flagelliformis	Fabaceae	0
Acacia_flavescens	Fabaceae	0
Acacia_flavipila	Fabaceae	0
Acacia_fleckeri	Fabaceae	0
Acacia_flexifolia	Fabaceae	0
Acacia_flocktoniae	Fabaceae	0
Acacia_floribunda	Fabaceae	0
Acacia_floydii	Fabaceae	0
Acacia_formidabilis	Fabaceae	0
Acacia_forrestiana	Fabaceae	0
Acacia_forsythii	Fabaceae	0
Acacia_fragilis	Fabaceae	0
Acacia_frigescens	Fabaceae	0
Acacia_froggattii	Fabaceae	0
Acacia_fulva	Fabaceae	0
Acacia_galeata	Fabaceae	0
Acacia_galioides	Fabaceae	0
Acacia_gardneri	Fabaceae	0
Acacia_gelasina	Fabaceae	0
Acacia_gemina	Fabaceae	0
Acacia_genistifolia	Fabaceae	0
Acacia_georgensis	Fabaceae	0
Acacia_georginae	Fabaceae	0
Acacia_gibbosa	Fabaceae	0
Acacia_gilbertii	Fabaceae	0
Acacia_gilesiana	Fabaceae	0
Acacia_gillii	Fabaceae	0
Acacia_gittinsii	Fabaceae	0
Acacia_gladiiformis	Fabaceae	0
Acacia_glandulicarpa	Fabaceae	0
Acacia_glaucissima	Fabaceae	0
Acacia_glaucocaesia	Fabaceae	0
Acacia_glaucocarpa	Fabaceae	0
Acacia_glaucoptera	Fabaceae	0
Acacia_gloeotricha	Fabaceae	0
Acacia_glutinosissima	Fabaceae	0
Acacia_gnidium	Fabaceae	0
Acacia_gonocarpa	Fabaceae	0
Acacia_gonoclada	Fabaceae	0
Acacia_gonophylla	Fabaceae	0
Acacia_gordonii	Fabaceae	0
Acacia_gracilenta	Fabaceae	0
Acacia_gracilifolia	Fabaceae	0
Acacia_grandifolia	Fabaceae	0
Acacia_granitica	Fabaceae	0
Acacia_graniticola	Fabaceae	0
Acacia_grasbyi	Fabaceae	0
Acacia_gregorii	Fabaceae	0
Acacia_grisea	Fabaceae	0
Acacia_guinetii	Fabaceae	0
Acacia_gunnii	Fabaceae	0
Acacia_guymeri	Fabaceae	0
Acacia_hadrophylla	Fabaceae	0
Acacia_hakeoides	Fabaceae	0
Acacia_halliana	Fabaceae	0
Acacia_hamersleyensis	Fabaceae	0
Acacia_hamiltoniana	Fabaceae	0
Acacia_hammondii	Fabaceae	0
Acacia_handonis	Fabaceae	0
Acacia_harpophylla	Fabaceae	1
Acacia_harveyi	Fabaceae	0
Acacia_hastulata	Fabaceae	0
Acacia_havilandiorum	Fabaceae	0
Acacia_helicophylla	Fabaceae	0
Acacia_helmsiana	Fabaceae	0
Acacia_hemignosta	Fabaceae	0
Acacia_hemiteles	Fabaceae	0
Acacia_hemsleyi	Fabaceae	0
Acacia_heterochroa	Fabaceae	0
Acacia_heteroclita	Fabaceae	0
Acacia_heteroneura	Fabaceae	0
Acacia_hexaneura	Fabaceae	0
Acacia_hilliana	Fabaceae	0
Acacia_hippuroides	Fabaceae	0
Acacia_hispidula	Fabaceae	0
Acacia_hockingsii	Fabaceae	0
Acacia_holosericea	Fabaceae	0
Acacia_holotricha	Fabaceae	0
Acacia_homaloclada	Fabaceae	0
Acacia_horridula	Fabaceae	0
Acacia_howittii	Fabaceae	0
Acacia_hubbardiana	Fabaceae	0
Acacia_huegelii	Fabaceae	0
Acacia_hyaloneura	Fabaceae	0
Acacia_hylonoma	Fabaceae	0
Acacia_hypermeces	Fabaceae	0
Acacia_hystrix	Fabaceae	0
Acacia_idiomorpha	Fabaceae	0
Acacia_imbricata	Fabaceae	0
Acacia_imitans	Fabaceae	0
Acacia_imparilis	Fabaceae	0
Acacia_implexa	Fabaceae	1
Acacia_improcera	Fabaceae	0
Acacia_inaequilatera	Fabaceae	0
Acacia_inaequiloba	Fabaceae	0
Acacia_inamabilis	Fabaceae	0
Acacia_incanicarpa	Fabaceae	0
Acacia_inceana	Fabaceae	0
Acacia_incongesta	Fabaceae	0
Acacia_incrassata	Fabaceae	1
Acacia_incurva	Fabaceae	0
Acacia_ingramii	Fabaceae	0
Acacia_ingrata	Fabaceae	0
Acacia_inophloia	Fabaceae	0
Acacia_inops	Fabaceae	0
Acacia_insolita	Fabaceae	0
Acacia_intorta	Fabaceae	0
Acacia_intricata	Fabaceae	0
Acacia_irrorata	Fabaceae	0
Acacia_islana	Fabaceae	0
Acacia_isoneura	Fabaceae	0
Acacia_ixiophylla	Fabaceae	0
Acacia_ixodes	Fabaceae	0
Acacia_jackesiana	Fabaceae	0
Acacia_jacksonioides	Fabaceae	0
Acacia_jamesiana	Fabaceae	0
Acacia_jasperensis	Fabaceae	0
Acacia_jennerae	Fabaceae	1
Acacia_jensenii	Fabaceae	0
Acacia_jibberdingensis	Fabaceae	0
Acacia_johannis	Fabaceae	0
Acacia_johnsonii	Fabaceae	0
Acacia_jonesii	Fabaceae	1
Acacia_jucunda	Fabaceae	0
Acacia_juncifolia	Fabaceae	0
Acacia_kalgoorliensis	Fabaceae	0
Acacia_kelleri	Fabaceae	0
Acacia_kempeana	Fabaceae	0
Acacia_kenneallyi	Fabaceae	0
Acacia_kerryana	Fabaceae	0
Acacia_kettlewelliae	Fabaceae	0
Acacia_kimberleyensis	Fabaceae	0
Acacia_kochii	Fabaceae	0
Acacia_kybeanensis	Fabaceae	0
Acacia_kydrensis	Fabaceae	0
Acacia_laccata	Fabaceae	0
Acacia_lacertensis	Fabaceae	0
Acacia_lachnophylla	Fabaceae	0
Acacia_lanceolata	Fabaceae	0
Acacia_lanei	Fabaceae	0
Acacia_lanigera	Fabaceae	0
Acacia_lanuginophylla	Fabaceae	0
Acacia_laricina	Fabaceae	0
Acacia_lasiocalyx	Fabaceae	0
Acacia_lasiocarpa	Fabaceae	0
Acacia_lateriticola	Fabaceae	0
Acacia_latescens	Fabaceae	0
Acacia_latifolia	Fabaceae	0
Acacia_latipes	Fabaceae	0
Acacia_latisepala	Fabaceae	0
Acacia_latzii	Fabaceae	0
Acacia_lazaridis	Fabaceae	0
Acacia_legnota	Fabaceae	0
Acacia_leichhardtii	Fabaceae	0
Acacia_leiocalyx	Fabaceae	0
Acacia_leioderma	Fabaceae	0
Acacia_leiophylla	Fabaceae	0
Acacia_lentiginea	Fabaceae	0
Acacia_leprosa	Fabaceae	0
Acacia_leptalea	Fabaceae	0
Acacia_leptocarpa	Fabaceae	0
Acacia_leptoclada	Fabaceae	0
Acacia_leptoloba	Fabaceae	0
Acacia_leptoneura	Fabaceae	0
Acacia_leptopetala	Fabaceae	0
Acacia_leptophleba	Fabaceae	0
Acacia_leptospermoides	Fabaceae	0
Acacia_leptostachya	Fabaceae	0
Acacia_leucoclada	Fabaceae	0
Acacia_leucolobia	Fabaceae	0
Acacia_levata	Fabaceae	0
Acacia_ligulata	Fabaceae	0
Acacia_ligustrina	Fabaceae	0
Acacia_limbata	Fabaceae	0
Acacia_linarioides	Fabaceae	0
Acacia_linearifolia	Fabaceae	0
Acacia_lineata	Fabaceae	0
Acacia_lineolata	Fabaceae	0
Acacia_linifolia	Fabaceae	0
Acacia_lirellata	Fabaceae	0
Acacia_littorea	Fabaceae	0
Acacia_lobulata	Fabaceae	0
Acacia_loderi	Fabaceae	0
Acacia_longipedunculata	Fabaceae	0
Acacia_longiphyllodinea	Fabaceae	0
Acacia_longispicata	Fabaceae	0
Acacia_longispinea	Fabaceae	0
Acacia_longissima	Fabaceae	0
Acacia_loroloba	Fabaceae	0
Acacia_loxophylla	Fabaceae	0
Acacia_lucasii	Fabaceae	0
Acacia_lullfitziorum	Fabaceae	1
Acacia_lunata	Fabaceae	0
Acacia_luteola	Fabaceae	0
Acacia_lycopodiifolia	Fabaceae	0
Acacia_lysiphloia	Fabaceae	0
Acacia_mabellae	Fabaceae	0
Acacia_macdonnellensis	Fabaceae	0
Acacia_mackeyana	Fabaceae	0
Acacia_macnuttiana	Fabaceae	0
Acacia_maconochieana	Fabaceae	0
Acacia_macradenia	Fabaceae	0
Acacia_maidenii	Fabaceae	0
Acacia_maitlandii	Fabaceae	0
Acacia_malloclada	Fabaceae	0
Acacia_mangium	Fabaceae	0
Acacia_manipularis	Fabaceae	0
Acacia_maranoensis	Fabaceae	0
Acacia_marramamba	Fabaceae	0
Acacia_masliniana	Fabaceae	0
Acacia_matthewii	Fabaceae	0
Acacia_maxwellii	Fabaceae	0
Acacia_megacephala	Fabaceae	0
Acacia_megalantha	Fabaceae	0
Acacia_meiantha	Fabaceae	0
Acacia_meiosperma	Fabaceae	0
Acacia_meisneri	Fabaceae	0
Acacia_melanoxylon	Fabaceae	1
Acacia_melleodora	Fabaceae	0
Acacia_melvillei	Fabaceae	0
Acacia_menzelii	Fabaceae	0
Acacia_merinthophora	Fabaceae	0
Acacia_merrallii	Fabaceae	0
Acacia_merrickiae	Fabaceae	0
Acacia_microbotrya	Fabaceae	1
Acacia_microcalyx	Fabaceae	0
Acacia_microcarpa	Fabaceae	0
Acacia_microneura	Fabaceae	0
Acacia_microsperma	Fabaceae	0
Acacia_mimica	Fabaceae	0
Acacia_mimula	Fabaceae	0
Acacia_minniritchi	Fabaceae	0
Acacia_minyura	Fabaceae	0
Acacia_mitchellii	Fabaceae	0
Acacia_mitodes	Fabaceae	0
Acacia_moirii	Fabaceae	0
Acacia_mollifolia	Fabaceae	0
Acacia_montana	Fabaceae	0
Acacia_monticola	Fabaceae	0
Acacia_mooreana	Fabaceae	0
Acacia_mountfordiae	Fabaceae	0
Acacia_mucronata	Fabaceae	0
Acacia_muelleriana	Fabaceae	0
Acacia_multisiliqua	Fabaceae	0
Acacia_multispicata	Fabaceae	0
Acacia_multistipulosa	Fabaceae	0
Acacia_murrayana	Fabaceae	1
Acacia_mutabilis	Fabaceae	0
Acacia_myrtifolia	Fabaceae	0
Acacia_nanodealbata	Fabaceae	0
Acacia_nematophylla	Fabaceae	0
Acacia_neobrachycarpa	Fabaceae	0
Acacia_neorigida	Fabaceae	0
Acacia_neriifolia	Fabaceae	0
Acacia_nervosa	Fabaceae	0
Acacia_nesophila	Fabaceae	0
Acacia_neurocarpa	Fabaceae	0
Acacia_neurophylla	Fabaceae	0
Acacia_newbeyi	Fabaceae	0
Acacia_nigricans	Fabaceae	0
Acacia_nigripilosa	Fabaceae	0
Acacia_nitidula	Fabaceae	0
Acacia_nivea	Fabaceae	0
Acacia_nodiflora	Fabaceae	0
Acacia_notabilis	Fabaceae	0
Acacia_nuperrima	Fabaceae	0
Acacia_nyssophylla	Fabaceae	0
Acacia_obesa	Fabaceae	0
Acacia_obliquinervia	Fabaceae	0
Acacia_obovata	Fabaceae	0
Acacia_obtecta	Fabaceae	0
Acacia_obtusata	Fabaceae	0
Acacia_obtusifolia	Fabaceae	0
Acacia_octonervia	Fabaceae	0
Acacia_oldfieldii	Fabaceae	0
Acacia_olgana	Fabaceae	0
Acacia_oligoneura	Fabaceae	0
Acacia_olsenii	Fabaceae	0
Acacia_omalophylla	Fabaceae	0
Acacia_ommatosperma	Fabaceae	0
Acacia_oncinocarpa	Fabaceae	0
Acacia_oncinophylla	Fabaceae	0
Acacia_ophiolithica	Fabaceae	0
Acacia_oraria	Fabaceae	0
Acacia_orbifolia	Fabaceae	0
Acacia_orites	Fabaceae	0
Acacia_orthocarpa	Fabaceae	0
Acacia_orthotricha	Fabaceae	0
Acacia_oshanesii	Fabaceae	0
Acacia_oswaldii	Fabaceae	0
Acacia_oxycedrus	Fabaceae	0
Acacia_oxyclada	Fabaceae	0
Acacia_pachyacra	Fabaceae	0
Acacia_pachycarpa	Fabaceae	0
Acacia_pachyphylla	Fabaceae	0
Acacia_pachypoda	Fabaceae	0
Acacia_palustris	Fabaceae	0
Acacia_papulosa	Fabaceae	0
Acacia_papyrocarpa	Fabaceae	0
Acacia_paradoxa	Fabaceae	0
Acacia_paraneura	Fabaceae	0
Acacia_parramattensis	Fabaceae	0
Acacia_parvipinnula	Fabaceae	0
Acacia_pataczekii	Fabaceae	1
Acacia_patagiata	Fabaceae	0
Acacia_paula	Fabaceae	0
Acacia_pedleyi	Fabaceae	0
Acacia_pellita	Fabaceae	0
Acacia_pelophila	Fabaceae	0
Acacia_pendula	Fabaceae	0
Acacia_penninervis	Fabaceae	0
Acacia_pentadenia	Fabaceae	0
Acacia_perryi	Fabaceae	0
Acacia_petraea	Fabaceae	0
Acacia_peuce	Fabaceae	0
Acacia_phaeocalyx	Fabaceae	0
Acacia_pharangites	Fabaceae	0
Acacia_phasmoides	Fabaceae	0
Acacia_phlebocarpa	Fabaceae	0
Acacia_phlebopetala	Fabaceae	0
Acacia_phlebophylla	Fabaceae	0
Acacia_pickardii	Fabaceae	1
Acacia_piligera	Fabaceae	0
Acacia_pilligaensis	Fabaceae	0
Acacia_pinguiculosa	Fabaceae	0
Acacia_pinguifolia	Fabaceae	0
Acacia_platycarpa	Fabaceae	0
Acacia_plautella	Fabaceae	0
Acacia_plectocarpa	Fabaceae	0
Acacia_plicata	Fabaceae	0
Acacia_polifolia	Fabaceae	0
Acacia_poliochroa	Fabaceae	0
Acacia_polyadenia	Fabaceae	0
Acacia_polybotrya	Fabaceae	0
Acacia_polystachya	Fabaceae	0
Acacia_porcata	Fabaceae	0
Acacia_praelongata	Fabaceae	0
Acacia_praemorsa	Fabaceae	1
Acacia_praetermissa	Fabaceae	0
Acacia_prainii	Fabaceae	0
Acacia_pravifolia	Fabaceae	0
Acacia_pravissima	Fabaceae	0
Acacia_preissiana	Fabaceae	1
Acacia_prismifolia	Fabaceae	0
Acacia_pritzeliana	Fabaceae	0
Acacia_producta	Fabaceae	0
Acacia_profusa	Fabaceae	0
Acacia_proiantha	Fabaceae	0
Acacia_prominens	Fabaceae	0
Acacia_pruinocarpa	Fabaceae	0
Acacia_pruinosa	Fabaceae	0
Acacia_pterocaulon	Fabaceae	0
Acacia_ptychoclada	Fabaceae	0
Acacia_ptychophylla	Fabaceae	0
Acacia_pubescens	Fabaceae	0
Acacia_pubicosta	Fabaceae	0
Acacia_pubifolia	Fabaceae	0
Acacia_pubirhachis	Fabaceae	0
Acacia_pulchella	Fabaceae	0
Acacia_pulviniformis	Fabaceae	1
Acacia_puncticulata	Fabaceae	0
Acacia_purpureopetala	Fabaceae	0
Acacia_pusilla	Fabaceae	0
Acacia_pustula	Fabaceae	0
Acacia_pycnocephala	Fabaceae	0
Acacia_pycnostachya	Fabaceae	0
Acacia_pygmaea	Fabaceae	0
Acacia_pyrifolia	Fabaceae	0
Acacia_quadrilateralis	Fabaceae	0
Acacia_quadrimarginea	Fabaceae	0
Acacia_quadrisulcata	Fabaceae	0
Acacia_quinquenervia	Fabaceae	0
Acacia_quornensis	Fabaceae	0
Acacia_racospermoides	Fabaceae	0
Acacia_ramiflora	Fabaceae	0
Acacia_ramulosa	Fabaceae	0
Acacia_recurvata	Fabaceae	0
Acacia_redolens	Fabaceae	0
Acacia_rendlei	Fabaceae	0
Acacia_repanda	Fabaceae	0
Acacia_repens	Fabaceae	0
Acacia_resinimarginea	Fabaceae	0
Acacia_resinistipulea	Fabaceae	0
Acacia_resinocostata	Fabaceae	0
Acacia_resinosa	Fabaceae	0
Acacia_restiacea	Fabaceae	0
Acacia_retinervis	Fabaceae	0
Acacia_retinodes	Fabaceae	0
Acacia_retivenea	Fabaceae	0
Acacia_retrorsa	Fabaceae	0
Acacia_rhamphophylla	Fabaceae	0
Acacia_rhetinocarpa	Fabaceae	0
Acacia_rhigiophylla	Fabaceae	0
Acacia_rhodophloia	Fabaceae	0
Acacia_rhodoxylon	Fabaceae	0
Acacia_riceana	Fabaceae	0
Acacia_richardsii	Fabaceae	0
Acacia_ridleyana	Fabaceae	0
Acacia_rigens	Fabaceae	0
Acacia_rigescens	Fabaceae	0
Acacia_rivalis	Fabaceae	0
Acacia_rossei	Fabaceae	0
Acacia_rostellata	Fabaceae	0
Acacia_rothii	Fabaceae	0
Acacia_roycei	Fabaceae	0
Acacia_rubida	Fabaceae	0
Acacia_rupicola	Fabaceae	0
Acacia_ruppii	Fabaceae	0
Acacia_ryaniana	Fabaceae	0
Acacia_sabulosa	Fabaceae	0
Acacia_saliciformis	Fabaceae	0
Acacia_salicina	Fabaceae	1
Acacia_saxatilis	Fabaceae	0
Acacia_saxicola	Fabaceae	0
Acacia_scalena	Fabaceae	0
Acacia_scalpelliformis	Fabaceae	0
Acacia_schinoides	Fabaceae	0
Acacia_sciophanes	Fabaceae	0
Acacia_scirpifolia	Fabaceae	0
Acacia_scleroclada	Fabaceae	0
Acacia_sclerophylla	Fabaceae	0
Acacia_sclerosperma	Fabaceae	0
Acacia_scopulorum	Fabaceae	0
Acacia_sedifolia	Fabaceae	0
Acacia_semicircinalis	Fabaceae	0
Acacia_semilunata	Fabaceae	0
Acacia_semirigida	Fabaceae	0
Acacia_semitrullata	Fabaceae	0
Acacia_sericata	Fabaceae	0
Acacia_sericoflora	Fabaceae	0
Acacia_sertiformis	Fabaceae	0
Acacia_sessilis	Fabaceae	0
Acacia_sessilispica	Fabaceae	0
Acacia_setulifera	Fabaceae	0
Acacia_shirleyi	Fabaceae	0
Acacia_shuttleworthii	Fabaceae	0
Acacia_sibilans	Fabaceae	0
Acacia_sibina	Fabaceae	0
Acacia_siculiformis	Fabaceae	0
Acacia_signata	Fabaceae	0
Acacia_silvestris	Fabaceae	0
Acacia_simsii	Fabaceae	0
Acacia_simulans	Fabaceae	0
Acacia_singula	Fabaceae	0
Acacia_smeringa	Fabaceae	0
Acacia_solenota	Fabaceae	0
Acacia_sorophylla	Fabaceae	0
Acacia_spania	Fabaceae	0
Acacia_sparsiflora	Fabaceae	0
Acacia_spathulifolia	Fabaceae	0
Acacia_speckii	Fabaceae	0
Acacia_sphacelata	Fabaceae	0
Acacia_sphaerostachya	Fabaceae	0
Acacia_sphenophylla	Fabaceae	0
Acacia_spilleriana	Fabaceae	0
Acacia_spinescens	Fabaceae	0
Acacia_spinosissima	Fabaceae	0
Acacia_spondylophylla	Fabaceae	0
Acacia_spongolitica	Fabaceae	0
Acacia_squamata	Fabaceae	1
Acacia_startii	Fabaceae	0
Acacia_steedmanii	Fabaceae	0
Acacia_stellaticeps	Fabaceae	0
Acacia_stenophylla	Fabaceae	1
Acacia_stenoptera	Fabaceae	0
Acacia_stereophylla	Fabaceae	0
Acacia_stigmatophylla	Fabaceae	0
Acacia_stipuligera	Fabaceae	0
Acacia_stipulosa	Fabaceae	0
Acacia_storyi	Fabaceae	0
Acacia_striatifolia	Fabaceae	0
Acacia_stricta	Fabaceae	1
Acacia_strongylophylla	Fabaceae	0
Acacia_suaveolens	Fabaceae	0
Acacia_subcaerulea	Fabaceae	0
Acacia_subflexuosa	Fabaceae	0
Acacia_sublanata	Fabaceae	0
Acacia_subporosa	Fabaceae	0
Acacia_subracemosa	Fabaceae	0
Acacia_subrigida	Fabaceae	0
Acacia_subsessilis	Fabaceae	0
Acacia_subternata	Fabaceae	0
Acacia_subtessarogona	Fabaceae	0
Acacia_subtilinervis	Fabaceae	0
Acacia_subulata	Fabaceae	0
Acacia_sulcata	Fabaceae	0
Acacia_symonii	Fabaceae	0
Acacia_synchronicia	Fabaceae	0
Acacia_tarculensis	Fabaceae	0
Acacia_tayloriana	Fabaceae	0
Acacia_telmica	Fabaceae	0
Acacia_tenuinervis	Fabaceae	1
Acacia_tenuior	Fabaceae	0
Acacia_tenuispica	Fabaceae	0
Acacia_tenuissima	Fabaceae	0
Acacia_tephrina	Fabaceae	0
Acacia_teretifolia	Fabaceae	0
Acacia_terminalis	Fabaceae	0
Acacia_tessellata	Fabaceae	0
Acacia_tetanophylla	Fabaceae	0
Acacia_tetragonocarpa	Fabaceae	0
Acacia_tetragonophylla	Fabaceae	0
Acacia_tetraneura	Fabaceae	0
Acacia_tetraptera	Fabaceae	0
Acacia_thomsonii	Fabaceae	0
Acacia_tolmerensis	Fabaceae	0
Acacia_torulosa	Fabaceae	0
Acacia_trachycarpa	Fabaceae	0
Acacia_trachyphloia	Fabaceae	0
Acacia_translucens	Fabaceae	0
Acacia_tratmaniana	Fabaceae	0
Acacia_trigonophylla	Fabaceae	0
Acacia_trinalis	Fabaceae	0
Acacia_trinervata	Fabaceae	0
Acacia_trineura	Fabaceae	0
Acacia_triptycha	Fabaceae	0
Acacia_triquetra	Fabaceae	0
Acacia_tropica	Fabaceae	0
Acacia_truculenta	Fabaceae	0
Acacia_trulliformis	Fabaceae	0
Acacia_truncata	Fabaceae	0
Acacia_tuberculata	Fabaceae	0
Acacia_tumida	Fabaceae	0
Acacia_tysonii	Fabaceae	0
Acacia_ulicifolia	Fabaceae	0
Acacia_ulicina	Fabaceae	0
Acacia_uliginosa	Fabaceae	0
Acacia_umbellata	Fabaceae	0
Acacia_uncifera	Fabaceae	0
Acacia_uncinella	Fabaceae	0
Acacia_undoolyana	Fabaceae	0
Acacia_undosa	Fabaceae	0
Acacia_undulifolia	Fabaceae	0
Acacia_unguicula	Fabaceae	0
Acacia_unifissilis	Fabaceae	0
Acacia_urophylla	Fabaceae	0
Acacia_validinervia	Fabaceae	0
Acacia_varia	Fabaceae	1
Acacia_vassalii	Fabaceae	0
Acacia_venulosa	Fabaceae	0
Acacia_verniciflua	Fabaceae	0
Acacia_veronica	Fabaceae	0
Acacia_verricula	Fabaceae	0
Acacia_verticillata	Fabaceae	0
Acacia_vestita	Fabaceae	0
Acacia_victoriae	Fabaceae	0
Acacia_viscidula	Fabaceae	0
Acacia_vittata	Fabaceae	0
Acacia_wanyu	Fabaceae	0
Acacia_wardellii	Fabaceae	0
Acacia_warramaba	Fabaceae	0
Acacia_wattsiana	Fabaceae	0
Acacia_websteri	Fabaceae	0
Acacia_whibleyana	Fabaceae	0
Acacia_whitei	Fabaceae	0
Acacia_wickhamii	Fabaceae	0
Acacia_wilcoxii	Fabaceae	0
Acacia_wilhelmiana	Fabaceae	0
Acacia_willdenowiana	Fabaceae	0
Acacia_williamsonii	Fabaceae	0
Acacia_wilsonii	Fabaceae	0
Acacia_wiseana	Fabaceae	0
Acacia_xanthina	Fabaceae	0
Acacia_xanthocarpa	Fabaceae	0
Acacia_xerophila	Fabaceae	0
Acacia_xiphophylla	Fabaceae	0
Acacia_yirrkallensis	Fabaceae	0
Acacia_yorkrakinensis	Fabaceae	0
Acacia_zatrichota	Fabaceae	0
Acaciella_angustissima_var._texensis	Fabaceae	1
Acaena_novae-zelandiae	Rosaceae	1
Acalypha_phleoides	Euphorbiaceae	0
Acalypha_rhomboidea	Euphorbiaceae	0
Acalypha_virginica	Euphorbiaceae	0
Acampe_praemorsa	Orchidaceae	0
Acanthocarpus_canaliculatus	Asparagaceae	0
Acanthocarpus_humilis	Asparagaceae	0
Acanthocarpus_parviflorus	Asparagaceae	0
Acanthocarpus_preissii	Asparagaceae	1
Acanthocarpus_robustus	Asparagaceae	0
Acanthocarpus_rupestris	Asparagaceae	0
Acanthocarpus_verticillatus	Asparagaceae	0
Acantholimon_lycopodioides	Plumbaginaceae	1
Acanthostachys_pitcairnioides	Bromeliaceae	1
Acanthostachys_strobilacea	Bromeliaceae	1
Acanthus_mollis	Acanthaceae	0
Acer_campestre	Sapindaceae	0
Acer_monspessulanum	Sapindaceae	0
Acer_negundo	Sapindaceae	0
Acer_opalus	Sapindaceae	0
Acer_platanoides	Sapindaceae	0
Acer_pseudoplatanus	Sapindaceae	0
Acer_rubrum	Sapindaceae	0
Acer_saccharinum	Sapindaceae	1
Achillea_acuminata	Asteraceae	1
Achillea_ageratum	Asteraceae	1
Achillea_aleppica	Asteraceae	1
Achillea_arabica	Asteraceae	1
Achillea_asiatica	Asteraceae	1
Achillea_atrata	Asteraceae	1
Achillea_boissieri	Asteraceae	1
Achillea_brachyphylla	Asteraceae	1
Achillea_cappadocica	Asteraceae	1
Achillea_clavennae	Asteraceae	1
Achillea_coarctata	Asteraceae	1
Achillea_crithmifolia	Asteraceae	1
Achillea_cucullata	Asteraceae	1
Achillea_erba-rotta	Asteraceae	1
Achillea_filipendulina	Asteraceae	1
Achillea_goniocephala	Asteraceae	1
Achillea_gypsicola	Asteraceae	1
Achillea_kotschyi	Asteraceae	1
Achillea_lycaonica	Asteraceae	1
Achillea_macrophylla	Asteraceae	1
Achillea_magnifica	Asteraceae	1
Achillea_maritima_subsp._maritima	Asteraceae	1
Achillea_membranacea	Asteraceae	1
Achillea_millefolium	Asteraceae	1
Achillea_nana	Asteraceae	1
Achillea_nobilis	Asteraceae	1
Achillea_oligocephala	Asteraceae	1
Achillea_oxyloba	Asteraceae	1
Achillea_pannonica	Asteraceae	1
Achillea_phrygia	Asteraceae	1
Achillea_pseudoaleppica	Asteraceae	1
Achillea_ptarmica	Asteraceae	1
Achillea_ptarmicoides	Asteraceae	1
Achillea_salicifolia	Asteraceae	1
Achillea_santolinoides_subsp._wilhelmsii	Asteraceae	1
Achillea_schischkinii	Asteraceae	1
Achillea_setacea	Asteraceae	1
Achillea_sieheana	Asteraceae	1
Achillea_sintenisii	Asteraceae	1
Achillea_sipikorensis	Asteraceae	1
Achillea_tenuifolia	Asteraceae	1
Achillea_teretifolia	Asteraceae	1
Achillea_tomentosa	Asteraceae	1
Achillea_vermicularis	Asteraceae	1
Achnatherum_brandisii	Poaceae	1
Achnatherum_bromoides	Poaceae	1
Achnatherum_calamagrostis	Poaceae	1
Achnatherum_nakaii	Poaceae	1
Achnatherum_pekinense	Poaceae	0
Achnatherum_turcomanicum	Poaceae	1
Acianthera_ciliata	Orchidaceae	0
Acianthera_cogniauxiana	Orchidaceae	0
Acianthera_decipiens	Orchidaceae	0
Acianthera_fenestrata	Orchidaceae	0
Acianthera_johnsonii	Orchidaceae	0
Acianthera_prolifera	Orchidaceae	0
Acianthera_saurocephala	Orchidaceae	0
Acianthera_sicaria	Orchidaceae	0
Acianthera_testifolia	Orchidaceae	0
Acianthus_caudatus	Orchidaceae	1
Acianthus_exsertus	Orchidaceae	1
Acianthus_fornicatus	Orchidaceae	1
Acidonia_microcarpa	Proteaceae	0
Acineta_chrysantha	Orchidaceae	0
Acineta_superba	Orchidaceae	0
Acinos_alpinus	Lamiaceae	0
Acis_longifolia	Amaryllidaceae	0
Acis_nicaeensis	Amaryllidaceae	0
Acis_valentina	Amaryllidaceae	1
Acoelorraphe_wrightii	Arecaceae	0
Aconitum_anthora	Ranunculaceae	1
Aconitum_degenii	Ranunculaceae	1
Aconitum_kusnezoffii	Ranunculaceae	1
Aconitum_lycoctonum	Ranunculaceae	0
Aconitum_napellus	Ranunculaceae	1
Aconitum_plicatum	Ranunculaceae	1
Aconitum_rotundifolium	Ranunculaceae	1
Aconitum_septentrionale	Ranunculaceae	0
Aconitum_variegatum	Ranunculaceae	1
Aconitum_violaceum	Ranunculaceae	1
Aconogonon_rumicifolium	Polygonaceae	0
Aconogonon_tortuosum	Polygonaceae	0
Acorus_calamus	Acoraceae	1
Acorus_calamus	Acoraceae	1
Acorus_gramineus	Acoraceae	1
Acrachne_racemosa	Poaceae	0
Acriopsis_liliifolia_var._liliifolia	Orchidaceae	0
Acritochaete_volkensii	Poaceae	0
Acroceras_amplectens	Poaceae	0
Acroceras_tonkinense	Poaceae	0
Acroceras_zizanioides	Poaceae	0
Acrocomia_aculeata	Arecaceae	0
Acrolophia_bolusii	Orchidaceae	1
Acrolophia_capensis	Orchidaceae	1
Acrolophia_cochlearis	Orchidaceae	1
Acrolophia_ustulata	Orchidaceae	1
Acrorchis_roseola	Orchidaceae	1
Acrospelion_distichophyllum	Poaceae	1
Actaea_dahurica	Ranunculaceae	1
Actaea_podocarpa	Ranunculaceae	1
Actaea_spicata	Ranunculaceae	1
Actinocarya_acaulis	Boraginaceae	0
Actinodaphne_macrophylla	Lauraceae	0
Adelonema_crinipes	Araceae	0
Adelonema_peltatum	Araceae	0
Adelonema_picturatum	Araceae	0
Adelonema_wallisii	Araceae	0
Adenanthera_abrosperma	Fabaceae	0
Adenanthos_acanthophyllus	Proteaceae	1
Adenanthos_apiculatus	Proteaceae	0
Adenanthos_argyreus	Proteaceae	0
Adenanthos_barbigerus	Proteaceae	1
Adenanthos_cacomorphus	Proteaceae	1
Adenanthos_cuneatus	Proteaceae	1
Adenanthos_cygnorum	Proteaceae	0
Adenanthos_detmoldii	Proteaceae	0
Adenanthos_dobagii	Proteaceae	0
Adenanthos_dobsonii	Proteaceae	1
Adenanthos_drummondii	Proteaceae	1
Adenanthos_ellipticus	Proteaceae	0
Adenanthos_eyrei	Proteaceae	0
Adenanthos_filifolius	Proteaceae	0
Adenanthos_flavidiflorus	Proteaceae	1
Adenanthos_forrestii	Proteaceae	1
Adenanthos_glabrescens	Proteaceae	0
Adenanthos_gracilipes	Proteaceae	1
Adenanthos_ileticos	Proteaceae	1
Adenanthos_labillardierei	Proteaceae	0
Adenanthos_linearis	Proteaceae	0
Adenanthos_macropodianus	Proteaceae	0
Adenanthos_meisneri	Proteaceae	1
Adenanthos_obovatus	Proteaceae	1
Adenanthos_oreophilus	Proteaceae	0
Adenanthos_pungens	Proteaceae	0
Adenanthos_sericeus	Proteaceae	0
Adenanthos_strictus	Proteaceae	0
Adenanthos_terminalis	Proteaceae	0
Adenanthos_velutinus	Proteaceae	0
Adenanthos_venosus	Proteaceae	1
Adenochilus_nortonii	Orchidaceae	1
Adenochloa_adenophora	Poaceae	0
Adenochloa_hymeniochila	Poaceae	0
Adenophora_gmelinii	Campanulaceae	0
Adenophora_liliifolia	Campanulaceae	0
Adenophora_ningxianica	Campanulaceae	0
Adenophora_stenanthina	Campanulaceae	0
Adenophora_tricuspidata	Campanulaceae	0
Adenophora_wulingshanica	Campanulaceae	0
Adenostyles_alliariae	Asteraceae	1
Adenostyles_alpina	Asteraceae	1
Adiantum_capillus-veneris	Pteridaceae	1
Adonidia_merrillii	Arecaceae	0
Adonis_aestivalis	Ranunculaceae	0
Adonis_flammea	Ranunculaceae	0
Adonis_vernalis	Ranunculaceae	1
Adonis_wolgensis	Ranunculaceae	1
Adoxa_moschatellina	Viburnaceae	1
Aechmea_alba	Bromeliaceae	1
Aechmea_alopecurus	Bromeliaceae	1
Aechmea_angustifolia	Bromeliaceae	1
Aechmea_aquilega	Bromeliaceae	1
Aechmea_arenaria	Bromeliaceae	1
Aechmea_bambusoides	Bromeliaceae	1
Aechmea_blanchetiana	Bromeliaceae	1
Aechmea_blumenavii	Bromeliaceae	1
Aechmea_bracteata	Bromeliaceae	1
Aechmea_bromeliifolia	Bromeliaceae	1
Aechmea_caesia	Bromeliaceae	1
Aechmea_calyculata	Bromeliaceae	1
Aechmea_capixabae	Bromeliaceae	1
Aechmea_carvalhoi	Bromeliaceae	1
Aechmea_castelnavii	Bromeliaceae	1
Aechmea_caudata	Bromeliaceae	1
Aechmea_chantinii	Bromeliaceae	1
Aechmea_coelestis	Bromeliaceae	1
Aechmea_contracta	Bromeliaceae	1
Aechmea_costantinii	Bromeliaceae	1
Aechmea_dactylina	Bromeliaceae	1
Aechmea_disjuncta	Bromeliaceae	1
Aechmea_distichantha	Bromeliaceae	1
Aechmea_farinosa	Bromeliaceae	1
Aechmea_fasciata	Bromeliaceae	1
Aechmea_filicaulis	Bromeliaceae	1
Aechmea_floribunda	Bromeliaceae	1
Aechmea_fosteriana	Bromeliaceae	1
Aechmea_fulgens	Bromeliaceae	1
Aechmea_gamosepala	Bromeliaceae	1
Aechmea_gracilis	Bromeliaceae	1
Aechmea_guainumbiorum	Bromeliaceae	1
Aechmea_haltonii	Bromeliaceae	1
Aechmea_kertesziae	Bromeliaceae	1
Aechmea_lamarchei	Bromeliaceae	1
Aechmea_leptantha	Bromeliaceae	1
Aechmea_lueddemanniana	Bromeliaceae	1
Aechmea_maasii	Bromeliaceae	1
Aechmea_magdalenae	Bromeliaceae	1
Aechmea_matudae	Bromeliaceae	1
Aechmea_melinonii	Bromeliaceae	1
Aechmea_mertensii	Bromeliaceae	1
Aechmea_mexicana	Bromeliaceae	1
Aechmea_miniata	Bromeliaceae	1
Aechmea_murcae	Bromeliaceae	1
Aechmea_mutica	Bromeliaceae	1
Aechmea_napoensis	Bromeliaceae	1
Aechmea_nidularioides	Bromeliaceae	1
Aechmea_nudicaulis	Bromeliaceae	1
Aechmea_organensis	Bromeliaceae	1
Aechmea_orlandiana	Bromeliaceae	1
Aechmea_ornata	Bromeliaceae	1
Aechmea_paniculata	Bromeliaceae	1
Aechmea_patriciae	Bromeliaceae	1
Aechmea_pectinata	Bromeliaceae	1
Aechmea_penduliflora	Bromeliaceae	1
Aechmea_phanerophlebia	Bromeliaceae	1
Aechmea_pineliana	Bromeliaceae	1
Aechmea_pubescens	Bromeliaceae	1
Aechmea_racinae	Bromeliaceae	1
Aechmea_ramosa	Bromeliaceae	1
Aechmea_recurvata	Bromeliaceae	1
Aechmea_roeseliae	Bromeliaceae	1
Aechmea_romeroi	Bromeliaceae	1
Aechmea_servitensis	Bromeliaceae	1
Aechmea_triangularis	Bromeliaceae	1
Aechmea_tuitensis	Bromeliaceae	1
Aechmea_vallerandi	Bromeliaceae	1
Aechmea_victoriana	Bromeliaceae	1
Aechmea_warasii	Bromeliaceae	1
Aechmea_weilbachii	Bromeliaceae	1
Aechmea_werdermannii	Bromeliaceae	1
Aechmea_woronowii	Bromeliaceae	1
Aechmea_zebrina	Bromeliaceae	1
Aegilops_bicornis	Poaceae	0
Aegilops_biuncialis	Poaceae	0
Aegilops_caudata	Poaceae	0
Aegilops_columnaris	Poaceae	0
Aegilops_comosa	Poaceae	0
Aegilops_crassa	Poaceae	0
Aegilops_cylindrica	Poaceae	0
Aegilops_geniculata	Poaceae	0
Aegilops_juvenalis	Poaceae	0
Aegilops_kotschyi	Poaceae	0
Aegilops_longissima	Poaceae	0
Aegilops_neglecta	Poaceae	0
Aegilops_peregrina	Poaceae	0
Aegilops_sharonensis	Poaceae	0
Aegilops_speltoides	Poaceae	0
Aegilops_tauschii	Poaceae	0
Aegilops_triuncialis	Poaceae	0
Aegilops_umbellulata	Poaceae	0
Aegilops_uniaristata	Poaceae	0
Aegilops_ventricosa	Poaceae	0
Aegonychon_purpurocaeruleum	Boraginaceae	1
Aegopodium_podagraria	Apiaceae	1
Aeluropus_littoralis	Poaceae	1
Aerangis_articulata	Orchidaceae	0
Aerangis_biloba	Orchidaceae	0
Aerangis_brachycarpa	Orchidaceae	0
Aerangis_citrata	Orchidaceae	0
Aerangis_confusa	Orchidaceae	0
Aerangis_ellisii	Orchidaceae	0
Aerangis_fastuosa	Orchidaceae	0
Aerangis_hariotiana	Orchidaceae	0
Aerangis_kirkii	Orchidaceae	0
Aerangis_kotschyana	Orchidaceae	0
Aerangis_macrocentra	Orchidaceae	0
Aerangis_modesta	Orchidaceae	0
Aerangis_punctata	Orchidaceae	0
Aerangis_somalensis	Orchidaceae	0
Aerangis_thomsonii	Orchidaceae	0
Aeranthes_aemula	Orchidaceae	0
Aeranthes_caudata	Orchidaceae	0
Aeranthes_grandiflora	Orchidaceae	0
Aeranthes_moratii	Orchidaceae	0
Aeranthes_neoperrieri	Orchidaceae	0
Aeranthes_peyrotii	Orchidaceae	0
Aeranthes_ramosa	Orchidaceae	0
Aeranthes_strangulata	Orchidaceae	0
Aeranthes_tenella	Orchidaceae	0
Aerides_crassifolia	Orchidaceae	0
Aerides_falcata	Orchidaceae	0
Aerides_krabiensis	Orchidaceae	0
Aerides_leeana	Orchidaceae	0
Aerides_maculosa	Orchidaceae	0
Aerides_multiflora	Orchidaceae	0
Aerides_odorata	Orchidaceae	0
Aerides_rosea	Orchidaceae	0
Aesculus_hippocastanum	Sapindaceae	0
Aetheorhiza_bulbosa_subsp._bulbosa	Asteraceae	1
Aetheorhyncha_andreettae	Orchidaceae	0
Aethionema_eunomioides	Brassicaceae	1
Aethionema_saxatile	Brassicaceae	0
Aethionema_spicatum	Brassicaceae	1
Aethusa_cynapium	Apiaceae	0
Aframomum_angustifolium	Zingiberaceae	1
Aframomum_daniellii	Zingiberaceae	1
Aframomum_sceptrum	Zingiberaceae	1
Afrocalathea_rhizantha	Marantaceae	1
Afropectinariella_gabonensis	Orchidaceae	0
Afrosolen_erythranthus	Iridaceae	0
Afrosolen_rivularis	Iridaceae	0
Afrosolen_sandersonii	Iridaceae	0
Afrosolen_schimperi	Iridaceae	0
Agalinis_maritima	Orobanchaceae	0
Agalinis_purpurea	Orobanchaceae	0
Aganisia_cyanea	Orchidaceae	0
Aganisia_fimbriata	Orchidaceae	0
Aganisia_pulchella	Orchidaceae	0
Agapanthus_africanus	Amaryllidaceae	1
Agapanthus_campanulatus	Amaryllidaceae	1
Agapanthus_praecox	Amaryllidaceae	1
Agastache_rugosa	Lamiaceae	0
Agastachys_odorata	Proteaceae	0
Agathis_atropurpurea	Araucariaceae	0
Agathis_microstachya	Araucariaceae	0
Agathis_robusta	Araucariaceae	0
Agave_americana	Asparagaceae	1
Agave_amica	Asparagaceae	0
Agave_angustiarum	Asparagaceae	0
Agave_antillarum	Asparagaceae	0
Agave_attenuata	Asparagaceae	0
Agave_aurea	Asparagaceae	0
Agave_bracteosa	Asparagaceae	0
Agave_capensis	Asparagaceae	0
Agave_convallis	Asparagaceae	0
Agave_datylio	Asparagaceae	0
Agave_geminiflora	Asparagaceae	0
Agave_ghiesbreghtii	Asparagaceae	0
Agave_guiengola	Asparagaceae	0
Agave_kerchovei	Asparagaceae	0
Agave_lechuguilla	Asparagaceae	0
Agave_nizandensis	Asparagaceae	0
Agave_parviflora	Asparagaceae	0
Agave_petrophila	Asparagaceae	0
Agave_potatorum	Asparagaceae	0
Agave_rhodacantha	Asparagaceae	0
Agave_salmiana	Asparagaceae	0
Agave_seemanniana	Asparagaceae	0
Agave_sisalana	Asparagaceae	0
Agave_stricta	Asparagaceae	0
Agave_titanota	Asparagaceae	0
Agave_triangularis	Asparagaceae	0
Agave_virginica	Asparagaceae	1
Ageratina_altissima	Asteraceae	1
Aglaodorum_griffithii	Araceae	1
Aglaonema_modestum	Araceae	0
Agrimonia_eupatoria	Rosaceae	1
Agrimonia_microcarpa	Rosaceae	1
Agrimonia_parviflora	Rosaceae	1
Agrimonia_pilosa	Rosaceae	1
Agrimonia_procera	Rosaceae	1
Agrimonia_rostellata	Rosaceae	1
Agropyron_cristatum	Poaceae	1
Agropyron_desertorum	Poaceae	0
Agropyron_deweyi	Poaceae	0
Agropyron_michnoi	Poaceae	1
Agropyron_mongolicum	Poaceae	0
Agropyron_thomsonii	Poaceae	1
Agrostemma_githago	Caryophyllaceae	0
Agrostis_agrostiflora	Poaceae	1
Agrostis_canina	Poaceae	1
Agrostis_capillaris	Poaceae	1
Agrostis_castellana	Poaceae	1
Agrostis_clavata	Poaceae	0
Agrostis_exarata	Poaceae	0
Agrostis_filipes	Poaceae	1
Agrostis_gigantea	Poaceae	1
Agrostis_hugoniana	Poaceae	1
Agrostis_hyemalis	Poaceae	0
Agrostis_idahoensis	Poaceae	0
Agrostis_lazica	Poaceae	1
Agrostis_mertensii	Poaceae	1
Agrostis_pallens	Poaceae	1
Agrostis_perennans	Poaceae	1
Agrostis_pourretii	Poaceae	1
Agrostis_producta	Poaceae	0
Agrostis_rupestris	Poaceae	1
Agrostis_stolonifera	Poaceae	1
Agrostis_tenerrima	Poaceae	0
Agrostis_tileni	Poaceae	1
Agrostis_vinealis	Poaceae	1
Agrostocrinum_scabrum	Asphodelaceae	0
Agrostophyllum_brevipes	Orchidaceae	0
Agrostophyllum_stipulatum_subsp._bicuspidatum	Orchidaceae	0
Agrostula_truncatula	Poaceae	1
Ailanthus_altissima	Simaroubaceae	1
Ailanthus_triphysa	Simaroubaceae	0
Aiphanes_erinacea	Arecaceae	0
Aiphanes_grandis	Arecaceae	0
Aiphanes_horrida	Arecaceae	0
Aiphanes_minima	Arecaceae	0
Aiphanes_ulei	Arecaceae	0
Aira_caryophyllea	Poaceae	0
Aira_cupaniana	Poaceae	0
Aira_elegans	Poaceae	0
Aira_praecox	Poaceae	0
Airopsis_tenella	Poaceae	0
Ajania_achilleoides	Asteraceae	0
Ajania_fruticulosa	Asteraceae	0
Ajania_tibetica	Asteraceae	0
Ajuga_chamaepitys	Lamiaceae	0
Ajuga_genevensis	Lamiaceae	1
Ajuga_orientalis	Lamiaceae	1
Ajuga_pyramidalis	Lamiaceae	1
Ajuga_reptans	Lamiaceae	1
Akania_bidwillii	Akaniaceae	0
Alamania_punicea	Orchidaceae	0
Alangium_villosum	Cornaceae	0
Alania_cunninghamii	Boryaceae	0
Albidella_oligococca	Alismataceae	1
Albizia_canescens	Fabaceae	0
Albizia_julibrissin	Fabaceae	0
Albizia_procera	Fabaceae	0
Albuca_abyssinica	Asparagaceae	1
Albuca_acuminata	Asparagaceae	1
Albuca_bracteata	Asparagaceae	1
Albuca_canadensis	Asparagaceae	1
Albuca_setosa	Asparagaceae	1
Albuca_tortuosa	Asparagaceae	1
Alcantarea_geniculata	Bromeliaceae	0
Alcea_rosea	Malvaceae	0
Alchemilla_alpina	Rosaceae	1
Alchemilla_catalaunica	Rosaceae	1
Alchemilla_compactilis	Rosaceae	1
Alchemilla_conjuncta	Rosaceae	1
Alchemilla_dura	Rosaceae	1
Alchemilla_ellenbergiana	Rosaceae	1
Alchemilla_erythropoda	Rosaceae	1
Alchemilla_fissa	Rosaceae	1
Alchemilla_glabra	Rosaceae	1
Alchemilla_glacialis	Rosaceae	1
Alchemilla_glomerulans	Rosaceae	1
Alchemilla_hessii	Rosaceae	1
Alchemilla_holocycla	Rosaceae	1
Alchemilla_minusculiflora	Rosaceae	1
Alchemilla_monticola	Rosaceae	1
Alchemilla_oriturcica	Rosaceae	1
Alchemilla_procerrima	Rosaceae	1
Alchemilla_versipila	Rosaceae	1
Alchemilla_vulgaris	Rosaceae	1
Alchemilla_wichurae	Rosaceae	1
Alchemilla_xanthochlora	Rosaceae	1
Aldrovanda_vesiculosa	Droseraceae	1
Alectryon_connatum	Sapindaceae	0
Alectryon_coriaceus	Sapindaceae	0
Alectryon_forsythii	Sapindaceae	0
Alectryon_kimberleyanus	Sapindaceae	0
Alectryon_repandodentatus	Sapindaceae	0
Alectryon_subcinereum	Sapindaceae	0
Alectryon_subdentatum	Sapindaceae	0
Alectryon_tomentosum	Sapindaceae	0
Aletris_alpestris	Nartheciaceae	1
Aletris_farinosa	Nartheciaceae	1
Aletris_glabra	Nartheciaceae	1
Aletris_gracilis	Nartheciaceae	1
Aletris_laxiflora	Nartheciaceae	1
Aletris_lutea	Nartheciaceae	1
Aletris_obovata	Nartheciaceae	1
Aletris_spicata	Nartheciaceae	1
Alexfloydia_repens	Poaceae	0
Alexgeorgea_nitens	Restionaceae	1
Alexgeorgea_subterranea	Restionaceae	1
Alisma_gramineum	Alismataceae	1
Alisma_lanceolatum	Alismataceae	1
Alisma_plantago-aquatica	Alismataceae	1
Alisma_subcordatum	Alismataceae	1
Alkekengi_officinarum	Solanaceae	1
Allagoptera_arenaria	Arecaceae	0
Allardia_nivea	Asteraceae	0
Allardia_tomentosa	Asteraceae	0
Allardia_tridactylites	Asteraceae	0
Allardia_vestita	Asteraceae	0
Alliaria_petiolata	Brassicaceae	0
Allium	Amaryllidaceae	1
Allium_affine	Amaryllidaceae	1
Allium_akaka	Amaryllidaceae	1
Allium_altaicum	Amaryllidaceae	1
Allium_ampeloprasum	Amaryllidaceae	1
Allium_anacoleum	Amaryllidaceae	1
Allium_angulosum	Amaryllidaceae	1
Allium_anisopodium	Amaryllidaceae	1
Allium_ankarense	Amaryllidaceae	1
Allium_arlgirdense	Amaryllidaceae	1
Allium_armenum	Amaryllidaceae	1
Allium_armerioides	Amaryllidaceae	1
Allium_asclepiadeum	Amaryllidaceae	1
Allium_asperiflorum	Amaryllidaceae	1
Allium_aucheri	Amaryllidaceae	1
Allium_balansae	Amaryllidaceae	1
Allium_baytopiorum	Amaryllidaceae	1
Allium_borszczowii	Amaryllidaceae	1
Allium_canadense	Amaryllidaceae	1
Allium_cappadocicum	Amaryllidaceae	1
Allium_cardiostemon	Amaryllidaceae	1
Allium_carinatum	Amaryllidaceae	1
Allium_cepa	Amaryllidaceae	1
Allium_chamaemoly	Amaryllidaceae	1
Allium_chrysantherum	Amaryllidaceae	1
Allium_colchicifolium	Amaryllidaceae	1
Allium_condensatum	Amaryllidaceae	1
Allium_cristophii	Amaryllidaceae	1
Allium_cupani_var._typicum	Amaryllidaceae	1
Allium_cyaneum	Amaryllidaceae	1
Allium_czelghauricum	Amaryllidaceae	1
Allium_dictyoprasum	Amaryllidaceae	1
Allium_djimilense	Amaryllidaceae	1
Allium_drummondii	Amaryllidaceae	1
Allium_ericetorum	Amaryllidaceae	1
Allium_fistulosum	Amaryllidaceae	1
Allium_flavum	Amaryllidaceae	1
Allium_forrestii	Amaryllidaceae	1
Allium_fuscoviolaceum	Amaryllidaceae	1
Allium_guttatum	Amaryllidaceae	1
Allium_isauricum	Amaryllidaceae	1
Allium_kharputense	Amaryllidaceae	1
Allium_kossoricum	Amaryllidaceae	1
Allium_kunthianum	Amaryllidaceae	1
Allium_ledebourianum	Amaryllidaceae	1
Allium_lemmonii	Amaryllidaceae	1
Allium_longisepalum	Amaryllidaceae	1
Allium_macranthum	Amaryllidaceae	1
Allium_macrochaetum	Amaryllidaceae	1
Allium_mairei	Amaryllidaceae	1
Allium_microspathum	Amaryllidaceae	1
Allium_moly	Amaryllidaceae	1
Allium_mongolicum	Amaryllidaceae	1
Allium_moschatum	Amaryllidaceae	1
Allium_neapolitanum	Amaryllidaceae	1
Allium_neriniflorum	Amaryllidaceae	1
Allium_nevsehirense	Amaryllidaceae	1
Allium_nigrum	Amaryllidaceae	1
Allium_noeoanum	Amaryllidaceae	1
Allium_nutans	Amaryllidaceae	1
Allium_oleraceum	Amaryllidaceae	1
Allium_oltense	Amaryllidaceae	1
Allium_oreophilum	Amaryllidaceae	1
Allium_oreoprasum	Amaryllidaceae	1
Allium_orientale	Amaryllidaceae	1
Allium_paniculatum	Amaryllidaceae	1
Allium_paradoxum	Amaryllidaceae	1
Allium_phrygium	Amaryllidaceae	1
Allium_polyrhizum	Amaryllidaceae	1
Allium_prattii	Amaryllidaceae	1
Allium_przewalskianum	Amaryllidaceae	1
Allium_pseudoampeloprasum	Amaryllidaceae	1
Allium_pseudoflavum	Amaryllidaceae	1
Allium_pustulosum	Amaryllidaceae	1
Allium_ramosum	Amaryllidaceae	1
Allium_rhetoreanum	Amaryllidaceae	1
Allium_roseum	Amaryllidaceae	1
Allium_rotundum	Amaryllidaceae	1
Allium_rubellum	Amaryllidaceae	1
Allium_rude	Amaryllidaceae	1
Allium_rupestre	Amaryllidaceae	1
Allium_sacculiferum	Amaryllidaceae	1
Allium_sativum	Amaryllidaceae	1
Allium_scabriflorum	Amaryllidaceae	1
Allium_scabriscapum	Amaryllidaceae	1
Allium_schergianum	Amaryllidaceae	1
Allium_schoenoprasum	Amaryllidaceae	1
Allium_senescens	Amaryllidaceae	1
Allium_shatakiense	Amaryllidaceae	1
Allium_sieheanum	Amaryllidaceae	1
Allium_sikkimense	Amaryllidaceae	1
Allium_sintenisii	Amaryllidaceae	1
Allium_sivasicum	Amaryllidaceae	1
Allium_sphaerocephalon	Amaryllidaceae	1
Allium_stamineum	Amaryllidaceae	0
Allium_stearnianum	Amaryllidaceae	1
Allium_stipitatum	Amaryllidaceae	1
Allium_strictum	Amaryllidaceae	1
Allium_stylosum	Amaryllidaceae	1
Allium_suaveolens	Amaryllidaceae	1
Allium_subhirsutum	Amaryllidaceae	1
Allium_szovitsii	Amaryllidaceae	1
Allium_tauricola	Amaryllidaceae	1
Allium_tenuissimum	Amaryllidaceae	1
Allium_textile	Amaryllidaceae	1
Allium_thunbergii	Amaryllidaceae	1
Allium_tianschanicum	Amaryllidaceae	1
Allium_trachycoleum	Amaryllidaceae	1
Allium_tricoccum	Amaryllidaceae	1
Allium_tripedale	Amaryllidaceae	1
Allium_triquetrum	Amaryllidaceae	1
Allium_tuberosum	Amaryllidaceae	1
Allium_tuncelianum	Amaryllidaceae	1
Allium_ursinum	Amaryllidaceae	1
Allium_variegatum	Amaryllidaceae	1
Allium_victorialis	Amaryllidaceae	1
Allium_vineale	Amaryllidaceae	1
Allium_wallichii	Amaryllidaceae	1
Allium_wendelboanum	Amaryllidaceae	1
Allium_wiedemannianum	Amaryllidaceae	1
Allium_woronowii	Amaryllidaceae	1
Allium_zebdanense	Amaryllidaceae	1
Allocasuarina_acuaria	Casuarinaceae	0
Allocasuarina_acutivalvis	Casuarinaceae	0
Allocasuarina_brachystachya	Casuarinaceae	0
Allocasuarina_campestris	Casuarinaceae	0
Allocasuarina_corniculata	Casuarinaceae	0
Allocasuarina_crassa	Casuarinaceae	0
Allocasuarina_decaisneana	Casuarinaceae	0
Allocasuarina_decussata	Casuarinaceae	0
Allocasuarina_defungens	Casuarinaceae	1
Allocasuarina_dielsiana	Casuarinaceae	0
Allocasuarina_diminuta	Casuarinaceae	0
Allocasuarina_distyla	Casuarinaceae	0
Allocasuarina_drummondiana	Casuarinaceae	0
Allocasuarina_eriochlamys	Casuarinaceae	0
Allocasuarina_fibrosa	Casuarinaceae	0
Allocasuarina_filidens	Casuarinaceae	0
Allocasuarina_fraseriana	Casuarinaceae	0
Allocasuarina_glareicola	Casuarinaceae	0
Allocasuarina_globosa	Casuarinaceae	0
Allocasuarina_grampiana	Casuarinaceae	0
Allocasuarina_grevilleoides	Casuarinaceae	1
Allocasuarina_gymnanthera	Casuarinaceae	0
Allocasuarina_helmsii	Casuarinaceae	0
Allocasuarina_huegeliana	Casuarinaceae	0
Allocasuarina_humilis	Casuarinaceae	0
Allocasuarina_inophloia	Casuarinaceae	0
Allocasuarina_lehmanniana	Casuarinaceae	0
Allocasuarina_littoralis	Casuarinaceae	0
Allocasuarina_luehmannii	Casuarinaceae	0
Allocasuarina_mackliniana	Casuarinaceae	0
Allocasuarina_media	Casuarinaceae	0
Allocasuarina_microstachya	Casuarinaceae	0
Allocasuarina_misera	Casuarinaceae	0
Allocasuarina_monilifera	Casuarinaceae	0
Allocasuarina_muelleriana	Casuarinaceae	0
Allocasuarina_nana	Casuarinaceae	0
Allocasuarina_ophiolitica	Casuarinaceae	0
Allocasuarina_paludosa	Casuarinaceae	0
Allocasuarina_paradoxa	Casuarinaceae	0
Allocasuarina_pinaster	Casuarinaceae	0
Allocasuarina_portuensis	Casuarinaceae	0
Allocasuarina_pusilla	Casuarinaceae	0
Allocasuarina_ramosissima	Casuarinaceae	0
Allocasuarina_rigida	Casuarinaceae	0
Allocasuarina_robusta	Casuarinaceae	0
Allocasuarina_rupicola	Casuarinaceae	0
Allocasuarina_scleroclada	Casuarinaceae	0
Allocasuarina_simulans	Casuarinaceae	0
Allocasuarina_spinosissima	Casuarinaceae	0
Allocasuarina_striata	Casuarinaceae	0
Allocasuarina_tessellata	Casuarinaceae	0
Allocasuarina_thalassoscopica	Casuarinaceae	0
Allocasuarina_thuyoides	Casuarinaceae	0
Allocasuarina_tortiramula	Casuarinaceae	0
Allocasuarina_torulosa	Casuarinaceae	0
Allocasuarina_trichodon	Casuarinaceae	0
Allocasuarina_verticillata	Casuarinaceae	0
Allocasuarina_zephyrea	Casuarinaceae	0
Allolepis_texana	Poaceae	0
Allophylus_cobbe	Sapindaceae	0
Alloschemone_occidentalis	Araceae	0
Alloteropsis_angusta	Poaceae	0
Alloteropsis_cimicina	Poaceae	0
Alloteropsis_paniculata	Poaceae	0
Alloteropsis_papillosa	Poaceae	0
Alloteropsis_semialata	Poaceae	1
Alloxylon_flammeum	Proteaceae	0
Alloxylon_pinnatum	Proteaceae	0
Alloxylon_wickhamii	Proteaceae	0
Alnus_glutinosa	Betulaceae	0
Alnus_incana	Betulaceae	1
Alnus_serrulata	Betulaceae	0
Alocasia_acuminata	Araceae	0
Alocasia_brancifolia	Araceae	0
Alocasia_brisbanensis	Araceae	0
Alocasia_cucullata	Araceae	0
Alocasia_cuprea	Araceae	0
Alocasia_heterophylla	Araceae	0
Alocasia_hollrungii	Araceae	0
Alocasia_inornata	Araceae	0
Alocasia_lauterbachiana	Araceae	0
Alocasia_longiloba	Araceae	0
Alocasia_macrorrhizos	Araceae	0
Alocasia_micholitziana	Araceae	0
Alocasia_monticola	Araceae	0
Alocasia_odora	Araceae	0
Alocasia_perakensis	Araceae	0
Alocasia_portei	Araceae	0
Alocasia_reginula	Araceae	0
Alocasia_reversa	Araceae	0
Alocasia_scabriuscula	Araceae	0
Alocasia_sinuata	Araceae	0
Aloe_albida	Asphodelaceae	0
Aloe_arborescens	Asphodelaceae	0
Aloe_brevifolia	Asphodelaceae	0
Aloe_broomii	Asphodelaceae	0
Aloe_chabaudii	Asphodelaceae	0
Aloe_dominella	Asphodelaceae	0
Aloe_ecklonis	Asphodelaceae	0
Aloe_ferox	Asphodelaceae	0
Aloe_globuligemma	Asphodelaceae	0
Aloe_hereroensis	Asphodelaceae	0
Aloe_humilis	Asphodelaceae	0
Aloe_kniphofioides	Asphodelaceae	0
Aloe_lutescens	Asphodelaceae	0
Aloe_maculata	Asphodelaceae	0
Aloe_marlothii	Asphodelaceae	0
Aloe_minima	Asphodelaceae	0
Aloe_modesta	Asphodelaceae	0
Aloe_peglerae	Asphodelaceae	0
Aloe_pluridens	Asphodelaceae	0
Aloe_rupestris	Asphodelaceae	0
Aloe_saundersiae	Asphodelaceae	0
Aloe_spicata	Asphodelaceae	0
Aloe_striata	Asphodelaceae	0
Aloe_suprafoliata	Asphodelaceae	0
Aloe_vera	Asphodelaceae	0
Aloe_verecunda	Asphodelaceae	0
Aloe_vryheidensis	Asphodelaceae	0
Aloe_zebrina	Asphodelaceae	0
Alopecurus_aequalis	Poaceae	0
Alopecurus_arundinaceus	Poaceae	1
Alopecurus_aucheri	Poaceae	1
Alopecurus_bulbosus	Poaceae	1
Alopecurus_davisii	Poaceae	0
Alopecurus_geniculatus	Poaceae	1
Alopecurus_gerardii	Poaceae	1
Alopecurus_hitchcockii	Poaceae	0
Alopecurus_japonicus	Poaceae	0
Alopecurus_laguroides	Poaceae	1
Alopecurus_lanatus	Poaceae	0
Alopecurus_magellanicus	Poaceae	1
Alopecurus_myosuroides	Poaceae	0
Alopecurus_ponticus	Poaceae	1
Alopecurus_pratensis	Poaceae	1
Alopecurus_rendlei	Poaceae	0
Alopecurus_saccatus	Poaceae	0
Alopecurus_textilis	Poaceae	1
Alopecurus_vaginatus	Poaceae	1
Alophia_silvestris	Iridaceae	0
Alpagrostis_alpina	Poaceae	1
Alpagrostis_schleicheri	Poaceae	1
Alpagrostis_setacea	Poaceae	1
Alpinia_arctiflora	Zingiberaceae	1
Alpinia_arundelliana	Zingiberaceae	1
Alpinia_brevilabris	Zingiberaceae	1
Alpinia_caerulea	Zingiberaceae	1
Alpinia_calcarata	Zingiberaceae	1
Alpinia_carolinensis	Zingiberaceae	1
Alpinia_chinensis	Zingiberaceae	1
Alpinia_conchigera	Zingiberaceae	1
Alpinia_elegans	Zingiberaceae	1
Alpinia_galanga	Zingiberaceae	1
Alpinia_haenkei	Zingiberaceae	1
Alpinia_hainanensis	Zingiberaceae	1
Alpinia_hylandii	Zingiberaceae	0
Alpinia_intermedia	Zingiberaceae	1
Alpinia_japonica	Zingiberaceae	1
Alpinia_latilabris	Zingiberaceae	1
Alpinia_malaccensis	Zingiberaceae	1
Alpinia_modesta	Zingiberaceae	1
Alpinia_mutica	Zingiberaceae	1
Alpinia_nutans	Zingiberaceae	1
Alpinia_oblongifolia	Zingiberaceae	1
Alpinia_oceanica	Zingiberaceae	1
Alpinia_oxyphylla	Zingiberaceae	1
Alpinia_pumila	Zingiberaceae	1
Alpinia_purpurata	Zingiberaceae	1
Alpinia_vittata	Zingiberaceae	1
Alpinia_zerumbet	Zingiberaceae	1
Alstroemeria_aurea	Alstroemeriaceae	1
Alstroemeria_ligtu	Alstroemeriaceae	1
Alstroemeria_longistaminea	Alstroemeriaceae	1
Alstroemeria_pelegrina	Alstroemeriaceae	1
Altensteinia_fimbriata	Orchidaceae	0
Altensteinia_virescens	Orchidaceae	0
Althaea_cannabina	Malvaceae	1
Althaea_officinalis	Malvaceae	1
Althenia_australis	Potamogetonaceae	1
Althenia_patentifolia	Potamogetonaceae	1
Altoparadisium_chapadense	Poaceae	1
Alyssum_alyssoides	Brassicaceae	0
Alyssum_desertorum	Brassicaceae	0
Alyssum_klimesii	Brassicaceae	0
Alyssum_montanum	Brassicaceae	0
Amaranthus_albus	Amaranthaceae	0
Amaranthus_blitoides	Amaranthaceae	0
Amaranthus_blitum	Amaranthaceae	0
Amaranthus_cannabinus	Amaranthaceae	0
Amaranthus_caudatus	Amaranthaceae	0
Amaranthus_crispus	Amaranthaceae	0
Amaranthus_deflexus	Amaranthaceae	0
Amaranthus_graecizans	Amaranthaceae	0
Amaranthus_hybridus	Amaranthaceae	0
Amaranthus_powellii	Amaranthaceae	0
Amaranthus_retroflexus	Amaranthaceae	0
Amaranthus_spinosus	Amaranthaceae	0
Amaryllis_belladonna	Amaryllidaceae	1
Ambrosia_artemisiifolia	Asteraceae	0
Ambrosia_psilostachya	Asteraceae	1
Ambrosia_trifida	Asteraceae	0
Amelanchier_arborea	Rosaceae	0
Amelanchier_canadensis	Rosaceae	0
Amelanchier_obovalis	Rosaceae	1
Amelanchier_ovalis	Rosaceae	0
Amelanchier_sanguinea	Rosaceae	1
Amianthium_muscaetoxicum	Melanthiaceae	1
Ammannia_arnhemica	Lythraceae	0
Ammannia_baccifera	Lythraceae	0
Ammannia_crinipes	Lythraceae	1
Ammannia_fitzgeraldii	Lythraceae	1
Ammannia_muelleri	Lythraceae	0
Ammannia_multiflora	Lythraceae	0
Ammannia_striatiflora	Lythraceae	0
Ammi_majus	Apiaceae	0
Ammocharis_coranica	Amaryllidaceae	1
Ammocharis_longifolia	Amaryllidaceae	1
Amomum_longipetiolatum	Zingiberaceae	1
Amomum_maximum	Zingiberaceae	1
Amomum_queenslandicum	Zingiberaceae	1
Amorpha_canescens	Fabaceae	1
Amorpha_fruticosa	Fabaceae	0
Amorphophallus_abyssinicus	Araceae	0
Amorphophallus_andranogidroensis	Araceae	0
Amorphophallus_angolensis	Araceae	0
Amorphophallus_ankarana	Araceae	0
Amorphophallus_antsingyensis	Araceae	0
Amorphophallus_atroviridis	Araceae	0
Amorphophallus_baumannii	Araceae	0
Amorphophallus_bulbifer	Araceae	0
Amorphophallus_calabaricus	Araceae	0
Amorphophallus_consimilis	Araceae	0
Amorphophallus_cruddasianus	Araceae	0
Amorphophallus_dracontioides	Araceae	0
Amorphophallus_dunnii	Araceae	0
Amorphophallus_eburneus	Araceae	0
Amorphophallus_erythrorrhachis	Araceae	0
Amorphophallus_galbra	Araceae	0
Amorphophallus_gigas	Araceae	0
Amorphophallus_glossophyllus	Araceae	0
Amorphophallus_henryi	Araceae	0
Amorphophallus_hildebrandtii	Araceae	0
Amorphophallus_interruptus	Araceae	0
Amorphophallus_kachinensis	Araceae	0
Amorphophallus_konjac	Araceae	0
Amorphophallus_krausei	Araceae	0
Amorphophallus_laoticus	Araceae	0
Amorphophallus_longituberosus	Araceae	0
Amorphophallus_macrorhizus	Araceae	0
Amorphophallus_mangelsdorffii	Araceae	0
Amorphophallus_maximus	Araceae	0
Amorphophallus_napalensis	Araceae	0
Amorphophallus_paeoniifolius	Araceae	1
Amorphophallus_palawanensis	Araceae	0
Amorphophallus_polyanthus	Araceae	0
Amorphophallus_prainii	Araceae	0
Amorphophallus_pygmaeus	Araceae	0
Amorphophallus_saururus	Araceae	0
Amorphophallus_stuhlmannii	Araceae	0
Amorphophallus_taurostigma	Araceae	0
Amorphophallus_tenuistylis	Araceae	0
Amorphophallus_titanum	Araceae	0
Amorphophallus_tonkinensis	Araceae	0
Amorphophallus_variabilis	Araceae	0
Amorphophallus_verticillatus	Araceae	0
Amorphophallus_yunnanensis	Araceae	0
Ampelodesmos_mauritanicus	Poaceae	1
Amphiachyris_dracunculoides	Asteraceae	0
Amphibolis_antarctica	Cymodoceaceae	1
Amphibolis_griffithii	Cymodoceaceae	1
Amphicarpaea_bracteata	Fabaceae	0
Amphicarpum_amphicarpon	Poaceae	0
Amphicarpum_muehlenbergianum	Poaceae	1
Amphipogon_caricinus	Poaceae	0
Amphiscirpus_nevadensis	Cyperaceae	1
Amyema_benthamii	Loranthaceae	0
Amyema_cambagei	Loranthaceae	0
Amyema_congener	Loranthaceae	0
Amyema_fitzgeraldii	Loranthaceae	0
Amyema_gaudichaudii	Loranthaceae	0
Amyema_haematodes	Loranthaceae	0
Amyema_lucasii	Loranthaceae	0
Amyema_maidenii	Loranthaceae	0
Amyema_melaleucae	Loranthaceae	0
Amyema_miquelii	Loranthaceae	0
Amyema_nestor	Loranthaceae	0
Amyema_preissii	Loranthaceae	0
Amyema_quandang	Loranthaceae	0
Amyema_whitei	Loranthaceae	0
Amylotheca_dictyophleba	Loranthaceae	0
Amylotheca_subumbellata	Loranthaceae	0
Anabasis_brevifolia	Amaranthaceae	0
Anacamptis_collina	Orchidaceae	1
Anacamptis_coriophora	Orchidaceae	1
Anacamptis_laxiflora	Orchidaceae	1
Anacamptis_morio	Orchidaceae	1
Anacamptis_palustris	Orchidaceae	1
Anacamptis_papilionacea	Orchidaceae	1
Anacamptis_pyramidalis	Orchidaceae	1
Anadelphia_scyphofera	Poaceae	0
Ananas_comosus	Bromeliaceae	0
Anaphalis_nepalensis_var._monocephala	Asteraceae	1
Anaphalis_virgata	Asteraceae	0
Anaphyllopsis_americana	Araceae	1
Anarrhinum_bellidifolium	Plantaginaceae	0
Anarthria_gracilis	Restionaceae	1
Anarthria_humilis	Restionaceae	1
Anarthria_laevis	Restionaceae	1
Anarthria_polyphylla	Restionaceae	1
Anarthria_prolifera	Restionaceae	1
Anarthria_scabra	Restionaceae	1
Anathallis_angustilabia	Orchidaceae	0
Anathallis_barbulata	Orchidaceae	0
Anathallis_dolichopus	Orchidaceae	0
Anathallis_grayumii	Orchidaceae	0
Anathallis_lewisiae	Orchidaceae	0
Anathallis_linearifolia	Orchidaceae	0
Anathallis_pabstii	Orchidaceae	0
Anathallis_rabei	Orchidaceae	0
Anchomanes_difformis	Araceae	1
Anchusa_arvensis	Boraginaceae	0
Anchusa_officinalis	Boraginaceae	0
Ancistrochilus_rothschildianus	Orchidaceae	0
Ancistrorhynchus_capitatus	Orchidaceae	0
Ancistrorhynchus_cephalotes	Orchidaceae	0
Ancistrorhynchus_metteniae	Orchidaceae	0
Ancistrorhynchus_recurvus	Orchidaceae	0
Ancistrorhynchus_straussii	Orchidaceae	0
Andersonglossum_virginianum	Boraginaceae	0
Andinia_ciliaris	Orchidaceae	0
Andinia_composita	Orchidaceae	0
Andinia_dalstroemii	Orchidaceae	0
Andinia_dielsii	Orchidaceae	0
Andinia_lappacea	Orchidaceae	0
Andinia_longiserpens	Orchidaceae	0
Andinia_nummularia	Orchidaceae	0
Andinia_pensilis	Orchidaceae	0
Andinia_pilosella	Orchidaceae	0
Andinia_platysepala	Orchidaceae	0
Andinia_pogonion	Orchidaceae	0
Andinia_schizopogon	Orchidaceae	0
Andinia_trimytera	Orchidaceae	0
Andinia_vestigipetala	Orchidaceae	0
Andinia_werneri	Orchidaceae	0
Androlepis_skinneri	Bromeliaceae	0
Andromeda_polifolia	Ericaceae	1
Andropogon_africanus	Poaceae	0
Andropogon_amethystinus	Poaceae	1
Andropogon_bicornis	Poaceae	0
Andropogon_brachystachyus	Poaceae	1
Andropogon_cabanisii	Poaceae	1
Andropogon_campbellii	Poaceae	1
Andropogon_canaliculatus	Poaceae	0
Andropogon_capillipes	Poaceae	1
Andropogon_chrysostachyus	Poaceae	0
Andropogon_cretaceus	Poaceae	1
Andropogon_eucomus	Poaceae	0
Andropogon_gerardii	Poaceae	1
Andropogon_gyrans	Poaceae	1
Andropogon_hallii	Poaceae	1
Andropogon_hirsutior	Poaceae	1
Andropogon_ibityensis	Poaceae	0
Andropogon_perangustatus	Poaceae	1
Andropogon_trichozygus	Poaceae	0
Andropogon_virginicus	Poaceae	1
Androsace_alpina	Primulaceae	0
Androsace_chamaejasme	Primulaceae	1
Androsace_elongata	Primulaceae	0
Androsace_hausmannii	Primulaceae	0
Androsace_helvetica	Primulaceae	0
Androsace_jacquemontii_var._robusta	Primulaceae	0
Androsace_lactea	Primulaceae	1
Androsace_maxima	Primulaceae	0
Androsace_mucronifolia	Primulaceae	0
Androsace_obtusifolia	Primulaceae	0
Androsace_septentrionalis	Primulaceae	0
Androsace_villosa	Primulaceae	1
Androsace_vitaliana	Primulaceae	0
Androstephium_caeruleum	Asparagaceae	0
Anemonastrum_canadense	Ranunculaceae	1
Anemonastrum_dichotomum	Ranunculaceae	1
Anemonastrum_narcissiflorum	Ranunculaceae	1
Anemone_coronaria	Ranunculaceae	0
Anemone_cylindrica	Ranunculaceae	1
Anemone_hortensis	Ranunculaceae	0
Anemonella_thalictroides	Ranunculaceae	1
Anemone_palmata	Ranunculaceae	1
Anemone_virginiana	Ranunculaceae	1
Anemonoides_apennina	Ranunculaceae	1
Anemonoides_baldensis	Ranunculaceae	0
Anemonoides_blanda	Ranunculaceae	1
Anemonoides_nemorosa	Ranunculaceae	1
Anemonoides_ranunculoides	Ranunculaceae	1
Anemonoides_sylvestris	Ranunculaceae	1
Anemonoides_trifolia	Ranunculaceae	1
Anethum_graveolens	Apiaceae	0
Angelica_archangelica	Apiaceae	0
Angelica_grayi	Apiaceae	0
Angelica_sylvestris	Apiaceae	0
Angraecopsis_parviflora	Orchidaceae	0
Angraecum_amplexicaule	Orchidaceae	0
Angraecum_ankeranense	Orchidaceae	0
Angraecum_aporoides	Orchidaceae	0
Angraecum_appendiculoides	Orchidaceae	0
Angraecum_arachnites	Orchidaceae	0
Angraecum_baronii	Orchidaceae	0
Angraecum_birrimense	Orchidaceae	0
Angraecum_calceolus	Orchidaceae	0
Angraecum_caricifolium	Orchidaceae	0
Angraecum_chaetopodum	Orchidaceae	0
Angraecum_clareae	Orchidaceae	0
Angraecum_compactum	Orchidaceae	0
Angraecum_conchiferum	Orchidaceae	0
Angraecum_conchoglossum	Orchidaceae	0
Angraecum_corrugatum	Orchidaceae	0
Angraecum_cultriforme	Orchidaceae	0
Angraecum_danguyanum	Orchidaceae	0
Angraecum_dasycarpum	Orchidaceae	0
Angraecum_didieri	Orchidaceae	0
Angraecum_distichum	Orchidaceae	0
Angraecum_drouhardii	Orchidaceae	0
Angraecum_dryadum	Orchidaceae	0
Angraecum_eburneum	Orchidaceae	0
Angraecum_eichlerianum	Orchidaceae	0
Angraecum_elephantinum	Orchidaceae	0
Angraecum_erectum	Orchidaceae	0
Angraecum_filicornu	Orchidaceae	0
Angraecum_florulentum	Orchidaceae	0
Angraecum_germinyanum	Orchidaceae	0
Angraecum_huntleyoides	Orchidaceae	0
Angraecum_lecomtei	Orchidaceae	0
Angraecum_leonii	Orchidaceae	0
Angraecum_letouzeyi	Orchidaceae	0
Angraecum_linearifolium	Orchidaceae	0
Angraecum_longicalcar	Orchidaceae	0
Angraecum_madagascariense	Orchidaceae	0
Angraecum_magdalenae	Orchidaceae	0
Angraecum_mauritianum	Orchidaceae	0
Angraecum_moandense	Orchidaceae	0
Angraecum_moratii	Orchidaceae	0
Angraecum_multiflorum	Orchidaceae	0
Angraecum_musculiferum	Orchidaceae	0
Angraecum_obesum	Orchidaceae	0
Angraecum_oblongifolium	Orchidaceae	0
Angraecum_ochraceum	Orchidaceae	0
Angraecum_panicifolium	Orchidaceae	0
Angraecum_pauciramosum	Orchidaceae	0
Angraecum_pectinatum	Orchidaceae	0
Angraecum_penzigianum	Orchidaceae	0
Angraecum_perparvulum	Orchidaceae	0
Angraecum_peyrotii	Orchidaceae	0
Angraecum_pingue	Orchidaceae	0
Angraecum_pinifolium	Orchidaceae	0
Angraecum_praestans	Orchidaceae	0
Angraecum_pseudodidieri	Orchidaceae	0
Angraecum_pseudofilicornu	Orchidaceae	0
Angraecum_pterophyllum	Orchidaceae	0
Angraecum_rhynchoglossum	Orchidaceae	0
Angraecum_rutenbergianum	Orchidaceae	0
Angraecum_sacciferum	Orchidaceae	0
Angraecum_sedifolium	Orchidaceae	0
Angraecum_serpens	Orchidaceae	0
Angraecum_sesquipedale	Orchidaceae	0
Angraecum_setipes	Orchidaceae	0
Angraecum_sororium	Orchidaceae	0
Angraecum_sterrophyllum	Orchidaceae	0
Angraecum_subulatum	Orchidaceae	0
Angraecum_triangulifolium	Orchidaceae	0
Angraecum_viguieri	Orchidaceae	0
Angraecum_zaratananae	Orchidaceae	0
Anguloa_uniflora	Orchidaceae	0
Anigozanthos_bicolor	Haemodoraceae	0
Anigozanthos_flavidus	Haemodoraceae	1
Anigozanthos_gabrielae	Haemodoraceae	1
[truncated: 14,457 more rows]
